# Supplementary material for: Increased mortality of acute respiratory distress syndrome was associated with high levels of plasma phenylalanine
Source: Respir Res. 2020 Apr 30;21:99. doi: 10.1186/s12931-020-01364-6 (PMC7193408; doi:10.1186/s12931-020-01364-6)
Supplement: Supplementary file 1 — Additional file 1. [file 12931_2020_1364_MOESM1_ESM.xlsx]

## Sheet: Sheet1
MS2 name	group	YM-53601	Voriconazole	Virolongin B	Vigabatrin	Vernomygdin	L-Valine	VALDECOXIB	Val Phe Arg	Val Cys Thr	Uric acid	Urapidil	Urapidil	Tyrosine	Tryptophan	Trp Trp Leu	Triphenylphosphine oxide	Trimethoprim	Trietazine	Tributylamine	Triacanthine	Traumatic Acid	Trans-2, 3, 4-Trimethoxycinnamate	Torasemide	Threonic acid	Thiofanox	Thiazolidine-4-carboxylic acid	Thiabendazole	Thelephoric acid	Tetrahydroaldosterone-3-glucuronide	Tetradecylamine	TEPP	Tazobactam	Taurocholic acid	Taurochenodeoxycholic acid	Tagatose	Syringic acid	Sulfamethoxazole	Stercobilin	Stearamide	Sphingosine-1-phosphate	SMZ-PtO	Ser-Ser-OH	Ser Glu	Ser Arg Ser	Sarothranol	Salmeterol	Roxithromycin	RG-108
N27	control	100442	0	52838	1.19417e+07	0	4.80263e+06	4.14536e+08	673673	9429.41	5.01287e+07	0	10332.3	1.59312e+08	2.71494e+07	0	4.91243e+06	0	6.13903e+06	3.49484e+07	2.83689e+07	73601.8	5.79572e+06	0	2.63248e+06	254450	1.65141e+06	2.79879e+07	3.54805e+06	22285	7.26916e+06	28199.6	1.08172e+06	3542.1	70484.9	2.20445e+07	216364	70388.6	0	250712	3.78655e+06	0	5.65841e+06	2.06334e+07	42441.3	6.4332e+06	988575	0	1.73275e+07
N28	control	194926	0	69022.7	1.025e+07	0	5.37059e+06	4.19409e+08	830947	11631.2	5.81852e+07	0	8746.67	9.55744e+07	2.88486e+07	0	4.88148e+06	0	6.14724e+06	3.4715e+07	3.31217e+07	117342	9.19474e+06	0	4.09765e+06	192330	1.26195e+06	2.79671e+07	4.11067e+06	0	7.09139e+06	0	964115	15827.3	157233	2.06341e+07	257628	45721.9	0	307378	4.38434e+06	0	4.81935e+06	1.09458e+07	10849.3	4.84651e+06	1.09148e+06	0	1.75208e+07
N29	control	197017	0	83345.2	1.09879e+07	0	2.99753e+06	4.14898e+08	744298	9897.39	4.21944e+07	0	0	1.56603e+08	2.32933e+07	9104.98	4.76921e+06	0	5.86762e+06	3.53127e+07	3.16579e+07	112639	4.67169e+06	8862.25	3.12832e+06	196924	1.51795e+06	2.75264e+07	2.86143e+06	0	6.85877e+06	0	945160	0	35818.5	1.93762e+07	205730	74600.1	9801.45	1.07524e+06	4.96227e+06	0	6.51901e+06	2.00155e+07	49947.7	6.2657e+06	1.39138e+06	0	1.62455e+07
N30	control	128583	29347.8	86964.6	1.61774e+07	0	1.49081e+06	4.29572e+08	837273	13342.5	4.53078e+07	631.624	0	9.14501e+07	2.54252e+07	12064.9	4.74607e+06	0	6.29411e+06	3.49459e+07	2.70528e+07	116119	2.96685e+06	8261.17	2.67372e+06	178117	1.81279e+06	2.76184e+07	1.73323e+06	0	7.65544e+06	0	963222	15286.4	142074	3.10983e+07	233337	58401.2	9409.24	901848	4.99687e+06	9471.65	5.83785e+06	2.00671e+07	32673.5	4.37133e+06	1.32931e+06	0	1.69982e+07
N31	control	224532	0	63359.4	1.10738e+07	23515.3	1.10451e+07	4.16577e+08	845145	0	4.0897e+07	0	18440.5	1.67595e+08	1.74695e+07	0	4.97681e+06	0	6.08323e+06	3.51597e+07	3.24142e+07	91431.9	1.45134e+06	0	3.80521e+06	126717	1.07019e+06	2.74021e+07	3.84623e+06	0	6.93671e+06	0	895475	36332.3	154534	2.88419e+07	215322	75332.4	0	361140	6.10352e+06	0	5.53215e+06	2.30057e+07	11038.7	6.41046e+06	1.41883e+06	0	1.61955e+07
N32	control	205343	0	70763.3	1.29402e+07	0	3.94157e+06	3.92016e+08	928471	22845.2	3.40274e+07	0	0	8.07314e+07	2.39774e+07	0	5.14706e+06	0	6.19e+06	3.5031e+07	1.62466e+07	88011.3	1.26071e+07	0	2.7607e+06	103342	1.40837e+06	2.75665e+07	2.12087e+06	0	7.21827e+06	0	804206	1804.02	39417.3	2.18517e+07	194566	80124.6	0	1.68092e+06	4.78938e+06	0	6.85219e+06	2.80035e+07	26383.8	6.43238e+06	1.31642e+06	0	1.4682e+07
N33	control	167725	0	57682.1	1.41428e+07	0	3.71509e+06	4.1754e+08	988442	9664.66	4.30293e+07	0	0	1.7317e+08	2.5639e+07	0	4.82951e+06	0	6.1175e+06	3.60711e+07	2.94781e+07	77083.6	3.64398e+06	0	4.07439e+06	169795	1.98264e+06	2.74241e+07	2.12818e+06	0	7.66566e+06	0	913146	777.906	56872.4	1.72466e+06	190893	111902	0	1.01217e+06	4.08201e+06	0	5.1559e+06	1.29779e+07	42698	5.26709e+06	1.54447e+06	0	1.47722e+07
N35	control	108111	9354.08	103493	1.22101e+07	0	2.90691e+06	4.25306e+08	1.05016e+06	21368	4.01248e+07	0	0	1.65429e+08	2.06493e+07	9221.94	4.83595e+06	0	5.92286e+06	3.49745e+07	4.54918e+07	85199.1	4.56132e+06	0	3.94719e+06	111770	914703	2.79583e+07	4.00209e+06	0	7.17887e+06	0	774834	2240.03	30189.3	4.98175e+07	191525	77610.8	0	343905	3.58856e+06	0	6.99478e+06	2.29083e+07	32921.7	5.32945e+06	1.67004e+06	0	1.52965e+07
N36	control	264827	0	237431	1.09965e+07	0	3.04862e+06	3.78723e+08	1.18856e+06	0	2.25455e+07	0	0	1.76847e+08	2.21873e+07	0	4.84702e+06	0	5.9739e+06	3.52071e+07	2.39672e+07	122777	5.72784e+06	0	2.90288e+06	162824	1.81487e+06	2.79709e+07	2.33031e+06	0	7.42087e+06	0	903696	91787	515149	2.28864e+07	287171	93383.9	0	1.11345e+06	4.82705e+06	0	6.8103e+06	2.54486e+07	30753.4	5.55858e+06	1.4527e+06	0	1.38492e+07
N37	control	284210	0	119580	1.39047e+07	7181.47	2.98863e+06	4.39799e+08	1.2239e+06	39330	3.61469e+07	0	0	9.87175e+07	2.36916e+07	11893.6	4.97105e+06	0	6.03325e+06	3.47261e+07	2.29708e+07	82846	8.68852e+06	0	3.868e+06	199603	1.2183e+06	2.78295e+07	3.61067e+06	0	7.46545e+06	0	840537	21472.1	195330	4.04622e+07	264471	136625	0	420447	3.90992e+06	0	8.49783e+06	1.91798e+07	42343.2	4.97401e+06	1.66418e+06	0	1.3063e+07
N38	control	117798	8963.12	124966	1.18251e+07	12192	9.75384e+06	4.03419e+08	1.13862e+06	0	4.11934e+07	0	0	1.56596e+08	2.24683e+07	0	4.95845e+06	8581.31	6.094e+06	3.45008e+07	3.36666e+07	162923	1.57708e+06	0	3.07862e+06	152807	1.04806e+06	2.85767e+07	2.2674e+06	0	7.06487e+06	0	632339	63642.1	543282	4.74382e+06	232599	125096	27430.5	1.04472e+06	3.08357e+06	0	6.24935e+06	2.81753e+07	61845.4	5.34294e+06	1.56108e+06	0	1.43195e+07
N39	control	133854	0	197334	1.109e+07	18150	5.29565e+06	3.88761e+08	1.2458e+06	18991.2	3.43298e+07	0	0	1.40586e+08	1.63834e+07	0	4.84966e+06	0	5.60039e+06	3.35758e+07	3.9954e+07	124967	1.66903e+06	0	2.90151e+06	90907.1	1.48874e+06	2.67122e+07	1.15121e+06	0	6.97245e+06	27244.1	814071	60393.6	538002	3.03494e+07	128157	78616.1	0	283569	3.16926e+06	0	4.93165e+06	1.95924e+07	42136.3	4.67548e+06	1.64518e+06	0	1.57027e+07
N40	control	237215	0	149119	1.3806e+07	0	2.89367e+06	3.82198e+08	1.14746e+06	20089.3	3.53479e+07	0	0	7.45651e+07	2.1804e+07	0	4.73637e+06	8694.82	5.59297e+06	3.40875e+07	2.63871e+07	157829	1.69704e+06	0	2.54135e+06	145015	1.63729e+06	2.7409e+07	2.41993e+06	0	7.29784e+06	0	741791	1290.71	13766.9	5.08222e+07	225608	67645.1	0	312423	3.29861e+06	8744.31	5.12334e+06	1.81533e+07	55937.4	6.7147e+06	1.48157e+06	13380.9	1.76653e+07
N41	control	205692	9903.82	75871.7	1.26132e+07	12573.3	9.22973e+06	3.67809e+08	1.29569e+06	0	3.12506e+07	0	0	1.57639e+08	2.41606e+07	0	4.62327e+06	0	5.78603e+06	3.40142e+07	2.63227e+07	94642.5	3.35014e+06	0	2.5923e+06	157031	1.56751e+06	2.69395e+07	3.12827e+06	0	7.14535e+06	0	687280	2461.61	71683.2	3.48733e+07	202580	687408	0	340580	2.02618e+06	0	3.3259e+06	1.89416e+07	55152.1	4.20946e+06	1.73009e+06	13262.7	1.3455e+07
N42	control	178793	0	80147.7	1.23564e+07	9670.89	7.34852e+06	4.83254e+08	1.18052e+06	13698.6	5.6004e+07	791.083	9785.54	2.16999e+08	2.49153e+07	0	4.79277e+06	0	5.62542e+06	3.34383e+07	2.00912e+07	203232	2.27268e+06	0	4.48435e+06	142652	1.49242e+06	3.33497e+07	3.98576e+06	9216.57	7.52617e+06	0	726269	621.693	59966.6	1.80309e+07	222218	145197	20220.8	1.08658e+06	3.59998e+06	0	8.96321e+06	1.3794e+07	32877.6	6.92136e+06	1.68343e+06	0	1.30998e+07
N43	control	259127	0	167526	1.06797e+07	9956.99	3.29821e+06	4.42919e+08	1.14795e+06	10654.6	5.3909e+07	0	0	1.4741e+08	1.70283e+07	20519.4	4.76923e+06	0	5.63912e+06	3.36499e+07	3.23512e+07	96278.5	1.14686e+06	0	3.1179e+06	181122	1.26033e+06	2.79908e+07	1.52233e+06	0	7.38822e+06	0	832358	0	20385.7	3.98101e+07	164904	83453.7	0	697605	2.99696e+06	0	7.86019e+06	2.78539e+07	98583	5.08886e+06	1.49617e+06	0	1.37742e+07
N44	control	179872	0	110718	1.46235e+07	9085.41	4.03633e+06	4.03543e+08	1.07383e+06	0	4.32706e+07	0	0	1.6948e+08	1.97492e+07	0	4.72633e+06	0	5.89908e+06	3.32263e+07	2.84952e+07	144838	1.7834e+07	0	2.61679e+06	97770.1	1.49678e+06	2.85587e+07	2.21097e+06	0	7.52708e+06	0	789607	27353.8	70721.1	5.32967e+07	236070	1.25069e+06	0	341880	3.03654e+06	0	8.85255e+06	2.07772e+07	56731.5	6.68634e+06	1.48125e+06	0	1.34481e+07
N45	control	181367	0	78717.2	1.09738e+07	10626.8	2.95941e+06	4.44163e+08	1.00862e+06	10826.8	3.61372e+07	0	0	9.02608e+07	1.93894e+07	0	4.84329e+06	0	5.8954e+06	3.4652e+07	3.37967e+07	82821.2	3.45638e+06	0	4.24742e+06	220475	1.07418e+06	2.86166e+07	1.70232e+06	0	6.50663e+06	0	795872	1520.37	50658.7	2.2422e+07	220529	169075	0	597779	4.93822e+06	0	1.48323e+07	3.05436e+07	51755.7	3.17757e+06	1.24199e+06	0	1.51938e+07
N46	control	180362	0	95893.9	1.08888e+07	13943.2	3.64202e+06	3.8853e+08	1.13447e+06	13830.6	3.59456e+07	0	0	1.58961e+08	1.8984e+07	0	4.71972e+06	0	5.53122e+06	3.45344e+07	2.9201e+07	207752	7.51989e+06	0	3.70621e+06	184452	1.24008e+06	2.77746e+07	2.69482e+06	0	6.65226e+06	8539.42	739368	5454.47	61633.4	3.53782e+07	293964	124653	0	328998	4.31045e+06	0	8.5577e+06	2.38764e+07	40818.5	4.86447e+06	1.54267e+06	0	1.34717e+07
N47	control	250294	0	123378	1.06293e+07	15335.8	4.96248e+06	3.84452e+08	1.11977e+06	0	3.49027e+07	0	0	1.1853e+08	1.97758e+07	0	4.62271e+06	8804.7	5.78437e+06	3.33738e+07	1.77576e+07	99272.7	9.57082e+06	0	2.86336e+06	78817.4	1.40189e+06	2.82447e+07	1.47738e+06	0	6.93979e+06	0	653808	2070.87	59850.7	4.24908e+07	160453	1.29235e+06	0	1.48522e+06	5.29628e+06	0	1.09764e+07	2.83559e+07	60992.1	3.77215e+06	1.45891e+06	0	1.37286e+07
N48	control	201773	0	136536	1.12778e+07	17414.6	3.41107e+06	4.18292e+08	1.11854e+06	0	3.91668e+07	0	0	3.37904e+07	1.50882e+07	0	4.62936e+06	0	5.75865e+06	3.39548e+07	2.14682e+07	122761	1.75028e+07	0	2.37587e+06	113935	1.31046e+06	2.86174e+07	1.48254e+06	0	7.00824e+06	0	670844	8437.62	52584.5	2.74103e+07	204182	134989	0	321114	4.27398e+06	0	1.31246e+07	1.56592e+07	74799.9	5.19672e+06	1.31323e+06	0	1.29079e+07
N49	control	162666	8376.88	122333	1.17631e+07	0	3.12781e+06	4.00823e+08	1.05929e+06	0	3.38483e+07	0	0	2.24281e+08	1.70557e+07	0	4.56289e+06	0	5.84361e+06	3.31515e+07	4.5979e+07	155563	7.96553e+06	0	4.01364e+06	191509	1.80343e+06	2.74226e+07	1.41703e+06	0	7.05363e+06	0	691216	34285.5	328055	5.63944e+07	253686	123651	0	488827	4.37237e+06	0	9.70631e+06	2.02889e+07	64291.8	6.57697e+06	1.45241e+06	0	1.20083e+07
N50	control	217073	0	105767	1.02427e+07	9092.55	7.93297e+06	3.76474e+08	1.22644e+06	11118.3	2.4858e+07	614.358	0	1.43576e+08	1.69159e+07	0	4.86293e+06	8578.13	5.88402e+06	3.40299e+07	1.40576e+07	149445	609125	0	4.18036e+06	66338.9	1.72338e+06	2.87678e+07	2.6869e+06	0	6.92452e+06	8096.66	791521	1449.29	40207.2	4.02554e+07	124743	1.69516e+06	0	306314	4.3672e+06	0	7.36521e+06	1.05985e+07	48008.7	5.28995e+06	1.43171e+06	0	9.84222e+06
N52	control	200976	7970.08	45844.2	1.29838e+07	8297.49	5.62802e+06	3.67298e+08	1.06133e+06	22587.2	3.30724e+07	634.883	9341.55	7.92502e+07	1.89809e+07	21797.5	4.80956e+06	0	5.42033e+06	3.36734e+07	3.6977e+07	147610	3.98405e+06	0	4.33339e+06	97903.3	1.37466e+06	2.7285e+07	1.99265e+06	0	6.49267e+06	7464.05	729215	16329.2	104709	1.75784e+07	301795	89376.5	0	358655	4.24961e+06	0	7.19187e+06	1.47246e+07	49099.9	5.73022e+06	1.13697e+06	0	1.20626e+07
N53	control	202179	0	64571.4	1.11235e+07	19194.4	4.49972e+06	3.37522e+08	1.15377e+06	0	2.02779e+07	0	0	6.97385e+07	1.96135e+07	0	4.60728e+06	0	5.72278e+06	3.27078e+07	2.25588e+07	117302	5.38997e+06	9426.49	2.99464e+06	109483	1.87417e+06	2.75274e+07	2.48435e+06	0	6.59371e+06	0	1.05122e+06	77354	503490	4.45765e+07	151864	127348	0	1.16999e+06	4.59422e+06	0	7.9709e+06	3.03622e+07	16411.8	5.15968e+06	1.29698e+06	9489.31	1.14208e+07
N54	control	214502	0	81291.6	1.19079e+07	0	5.14884e+06	3.49189e+08	1.08039e+06	11863.6	2.78457e+07	44739.9	536369	1.57529e+08	2.12839e+07	0	4.4779e+06	0	5.61814e+06	3.25327e+07	2.59616e+07	140137	1.85798e+07	7449.36	4.07186e+06	302928	1.52603e+06	2.72106e+07	1.49037e+06	0	6.73714e+06	0	866548	14507.5	172681	3.67834e+07	170815	162421	0	1.20777e+06	3.81199e+06	0	7.52971e+06	2.39354e+07	23304.8	5.21825e+06	1.22267e+06	0	1.1054e+07
N55	control	204290	0	68048.1	1.12699e+07	9545.02	3.07472e+06	4.21808e+08	1.08174e+06	9123.17	3.08675e+07	0	0	1.59529e+08	1.68752e+07	11688	4.38261e+06	9992.46	5.61484e+06	3.35134e+07	4.62703e+07	138725	3.7745e+06	0	4.3807e+06	250080	1.5631e+06	2.86107e+07	4.09639e+06	0	6.85009e+06	0	754404	26658.3	69043.1	1.56173e+07	201270	180887	0	1.16977e+06	4.40248e+06	0	8.57191e+06	1.83372e+07	70532.4	4.45355e+06	1.11472e+06	0	1.04616e+07
N56	control	139658	0	102659	1.25547e+07	20666.1	4.19829e+06	3.53485e+08	872700	13388.5	2.48671e+07	0	0	1.67595e+08	1.71563e+07	0	4.47251e+06	0	5.70418e+06	3.26545e+07	2.99341e+07	132752	1.07541e+07	0	2.24289e+06	123019	1.34238e+06	2.75419e+07	1.64684e+06	0	6.75329e+06	0	817002	4605.82	64892.1	3.13113e+07	255654	225005	0	337678	4.45548e+06	0	7.67333e+06	2.503e+07	73410.7	4.15572e+06	1.10173e+06	0	1.02042e+07
S08	ARDS	227941	9673.65	20150.6	1.06325e+07	0	2.69536e+06	3.24774e+08	798371	9283.43	1.06916e+07	0	0	8.54725e+07	1.66741e+07	26317.5	4.83465e+06	0	6.05501e+06	3.58051e+07	3.89025e+07	1.53883e+07	3.17257e+06	3.03393e+06	7.67629e+06	118395	719319	2.81883e+07	5.01374e+06	0	7.74573e+06	10853	1.07276e+06	170025	511912	6.07912e+07	251247	128528	0	569058	3.1224e+06	0	3.14745e+06	1.25039e+07	38405.4	1.55514e+07	1.24946e+06	0	1.68764e+07
S18	ARDS	204274	0	120993	1.01006e+07	37738.4	4.03462e+06	2.6711e+08	1.06845e+06	11072.1	1.98315e+07	1352.16	0	6.97349e+07	7.54768e+06	11004.8	4.94526e+06	0	5.94094e+06	3.46763e+07	3.31004e+07	122638	2.04489e+06	9299.32	3.02626e+06	249887	635181	2.67389e+07	7.08317e+06	0	7.46637e+06	0	286529	35261.3	103622	1.81312e+07	1.52077e+07	99905.3	342553	1.29998e+06	1.48988e+06	0	1.6507e+06	1.20358e+07	30667.6	1.36563e+07	1.53431e+06	0	1.84236e+07
S2	ARDS	3.55943e+07	0	3.5541e+06	1.78702e+07	7.47218e+06	8.00663e+06	28382.8	353190	2.70921e+07	5.67534e+07	2069.14	27029.5	3.88045e+08	2.7461e+07	3.65715e+07	5.1304e+06	9923.91	5.29897e+06	3.79429e+07	1.28886e+08	84191.5	1.14616e+06	5.73675e+06	1.72538e+07	6.97794e+06	1.09152e+06	2.78881e+07	0	2.86582e+06	8.23057e+06	1.36024e+07	1.16997e+06	253281	677881	4.84881e+07	6.15705e+07	189599	1.16177e+07	383464	586697	0	3731.45	989425	2.00095e+07	1.49582e+07	805502	0	1.82262e+07
S21	ARDS	155423	18620.5	99477.6	1.06917e+07	10118.4	3.01532e+06	2.71074e+08	1.15107e+06	0	1.16439e+07	0	9442.5	1.26511e+08	1.54742e+07	0	5.47713e+06	0	6.15606e+06	3.46636e+07	5.32463e+07	2.62415e+06	1.16441e+06	0	6.46673e+06	262198	1.06941e+06	2.82679e+07	7.01816e+06	0	6.89737e+06	0	770233	1.50209e+06	3.407e+06	2.48149e+07	5.25821e+06	123371	0	1.01563e+06	2.09872e+06	0	1.80857e+06	1.35024e+07	36252.2	6.11695e+06	1.40511e+06	0	1.43431e+07
S23	ARDS	1.22354e+07	0	1.28767e+06	1.5398e+07	846734	9.82728e+06	2.87351e+08	1.00998e+06	3.16268e+07	4.79148e+07	0	0	1.71454e+08	1.35183e+07	5.00173e+07	4.80941e+06	8349.22	4.98493e+06	3.46164e+07	9.64897e+07	1.26001e+06	5.8638e+06	172675	1.34109e+07	711877	706213	3.03915e+07	5.28799e+06	837158	7.08211e+06	6.98539e+06	1.39063e+06	162724	107801	3.12309e+07	7.42202e+07	105148	0	1.39572e+06	1.21506e+06	0	2.32991e+06	9.35856e+06	2.06819e+06	7.297e+06	1.45656e+06	0	1.70081e+07
S33	ARDS	1.29554e+07	0	1.01113e+06	1.27264e+07	3.71668e+06	3.68786e+06	2.62526e+08	1.2647e+06	1.1717e+07	5.0433e+07	2551.07	8754	1.34693e+08	8.82497e+06	1.07617e+07	4.85266e+06	0	4.98927e+06	3.49815e+07	1.06942e+08	74478.6	1.10734e+06	0	1.01152e+07	3.20091e+06	557643	2.98726e+07	6.0254e+06	1.57276e+06	7.10842e+06	4.87823e+06	793706	49069.3	5936.33	6.86395e+07	180207	76849.1	1.81288e+06	705998	933677	0	2.05377e+06	7.35821e+06	8.61247e+06	1.78763e+07	1.59491e+06	0	1.33545e+07
S34	ARDS	171878	0	166934	1.19862e+07	10125.1	2.9072e+06	243153	1.09875e+06	21159.8	2.89442e+07	0	10356.7	8.75784e+07	9.92176e+06	0	4.74561e+06	1.38324e+08	5.97177e+06	3.48349e+07	5.31032e+07	83608.1	143016	0	6.66057e+06	223808	814232	2.85523e+07	3775.19	0	7.20611e+06	0	450934	513637	2.02316e+06	7.40872e+06	203660	8.49919e+08	0	586993	1.29444e+06	9.19642e+06	2306.47	216954	60730.5	2.93122e+06	1.48479e+06	0	1.20987e+07
S38	ARDS	8.15512e+07	0	7.43656e+06	1.01323e+07	1.50835e+07	3.52813e+06	3.38625e+08	1.13232e+06	2.22497e+07	4.57973e+07	9814.25	0	3.36102e+07	8.91673e+06	6.52193e+06	4.48844e+06	1.65375e+08	4.46688e+06	3.25685e+07	5.62724e+07	123972	1.57563e+06	2.60562e+07	7.0638e+06	1.28344e+07	678894	2.8855e+07	4.41391e+06	6.92854e+06	6.74386e+06	1.59617e+07	79380.6	105134	63004.8	5.77776e+07	349752	1.40598e+09	476405	620661	3.5773e+06	6.29838e+06	3.77364e+06	2.34746e+07	3.78026e+07	8.74947e+06	1.37307e+06	25044.7	1.28973e+07
S4	ARDS	4.66051e+07	48574	9.63768e+06	1.04176e+07	5.50368e+06	4.00812e+06	3.2409e+06	2.08928e+07	7.66736e+07	6.74937e+07	8041.79	16261.2	1.91697e+08	1.97171e+07	1.21782e+08	4.7594e+06	38845.2	4.32839e+06	3.40449e+07	3.80269e+07	1.593e+06	1.6207e+06	0	3.63426e+07	3.71904e+06	1.96499e+06	2.73647e+07	19987.1	2.8899e+06	7.26167e+06	3.1223e+07	928051	3.23438e+06	737994	3.85641e+07	259130	145559	56418.8	249044	817873	0	212698	58375.8	1.56739e+07	6.9077e+06	760685	0	1.74798e+07
S41	ARDS	6.84517e+07	2.19391e+08	6.31673e+06	1.40961e+07	1.34236e+07	2.77898e+06	111490	1.10479e+06	1.60377e+07	5.81742e+07	598.756	10003.9	1.65021e+08	6.04901e+06	4.74681e+06	4.70272e+06	1.54852e+08	4.43707e+06	3.21732e+07	1.15402e+08	107289	4.0612e+06	3.73521e+07	1.83209e+07	1.35097e+07	605146	2.84275e+07	34353.2	5.75664e+06	6.5239e+06	1.15464e+07	716031	1.38574e+06	1.42603e+06	9.98184e+07	138275	1.38089e+09	0	295582	813082	1.71801e+07	3527.06	234929	3.70156e+07	2.3929e+07	1.43817e+06	0	1.20295e+07
S42	ARDS	655296	0	145402	7.96836e+06	56890.2	6.69637e+06	959801	1.3257e+06	298131	2.11075e+07	0	0	1.69825e+08	8.537e+06	1.25217e+06	5.11517e+06	0	5.77975e+06	3.37738e+07	3.54182e+07	115248	509651	0	8.6588e+06	1.13425e+06	569700	2.8967e+07	3806.42	0	7.03889e+06	75702.7	634294	228575	1.45897e+06	1.58017e+07	8.49144e+07	151217	22981.9	1.38895e+06	523804	0	2552.79	452930	230916	5.81764e+06	1.41501e+06	0	1.05158e+07
S44	ARDS	4.20625e+07	0	5.42013e+06	2.30027e+07	1.26651e+07	6.03852e+06	2.49695e+08	694756	5.17676e+06	3.3039e+07	805.279	0	6.57358e+08	1.96661e+07	4.08442e+06	4.60941e+06	3.34585e+08	4.77655e+06	3.30377e+07	6.01948e+07	158734	463935	1.03694e+07	8.35067e+06	9.24718e+06	2.96262e+06	2.82805e+07	6.32298e+06	4.11045e+06	6.57511e+06	5.93292e+06	92865.8	3.4404e+06	2.82893e+06	6.02399e+07	443360	2.12342e+09	0	478344	1.34625e+06	6.53021e+06	2.01945e+06	1.28371e+07	3.33353e+07	1.24467e+07	1.17088e+06	0	1.3414e+07
S48	ARDS	3.55795e+06	0	547084	1.46603e+07	307935	2.54524e+06	28784.6	999755	2.67119e+06	5.86139e+06	0	12460.1	1.46185e+08	1.24646e+07	7.18701e+06	4.62548e+06	16824.1	5.33887e+06	3.43392e+07	1.99639e+07	2.83697e+07	669466	0	6.806e+06	539211	1.33214e+06	2.78895e+07	3781.44	141578	6.51696e+06	617176	755763	134611	836136	4.08661e+07	6.56306e+07	325625	8908.18	325780	1.63174e+06	9428.79	20188.5	401487	996761	1.54941e+07	1.22334e+06	0	9.86714e+06
S49	ARDS	312001	10263.4	59389.6	7.5615e+06	317262	3.67291e+06	88099.6	964971	32807.7	3.12329e+07	3051.67	68149.7	1.36573e+08	7.37558e+06	0	4.83122e+06	12998.6	5.2784e+06	3.25762e+07	1.07784e+08	1.55152e+06	711205	0	2.14451e+07	95674.4	480112	2.84563e+07	14666.7	0	7.02045e+06	9189.11	1.06904e+08	318452	714412	1.03152e+08	422906	66596.2	26625.6	372402	702084	0	1094	155404	34089.3	3.00342e+07	1.26199e+06	0	1.10022e+07
S50	ARDS	311918	0	105282	8.31042e+06	0	4.19081e+06	42925.5	1.10728e+06	14109	3.77189e+07	3.39606e+08	2.93995e+09	1.45448e+08	9.74746e+06	0	5.27419e+06	0	5.97409e+06	3.58962e+07	1.21147e+07	117083	927475	0	3.83132e+06	429490	2.10331e+06	3.29004e+07	4964.21	0	8.11538e+06	0	723565	0	955.804	5.87451e+07	120256	185701	836629	377958	1.73663e+06	8306.71	2025.8	2.34102e+06	69243.9	8.40894e+06	1.39692e+06	0	1.11285e+07
S51	ARDS	629685	0	146451	1.15697e+07	51845.2	4.29087e+06	108736	1.02212e+06	78938.1	1.37521e+07	2075.76	18312.8	2.17415e+08	8.16615e+06	164119	4.71607e+06	0	5.4229e+06	3.18065e+07	1.09109e+07	183000	2.08579e+06	0	2.06615e+06	1.60503e+06	1.43449e+06	2.80723e+07	0	19706.9	6.84961e+06	9316.14	882742	82979.6	266796	5.6666e+07	182284	92046	0	345120	1.89443e+06	0	0	160829	251808	1.11944e+07	1.06241e+06	0	1.10461e+07
S52	ARDS	422330	0	119804	1.4105e+07	0	7.49721e+06	63157.3	964877	13054.3	9.71743e+06	23678.7	321121	1.66455e+08	1.40068e+07	21741.3	4.51737e+06	0	5.40529e+06	3.26443e+07	2.32253e+07	130287	7.0525e+06	6.57241e+06	2.92108e+06	159590	1.57318e+06	2.62204e+07	73347.4	0	6.9145e+06	0	764671	17207.3	58680.7	7.27263e+07	210385	89789.8	7.11795e+06	371173	1.62911e+06	0	0	105479	105435	1.11383e+07	1.24962e+06	0	1.02609e+07
S53	ARDS	233914	0	132817	1.84182e+07	22560.7	4.03703e+06	43463.4	972497	0	9.44518e+06	0	0	2.01556e+08	1.49669e+07	0	4.69235e+06	0	5.72597e+06	3.25512e+07	4.18959e+07	201899	1.60773e+06	0	4.91142e+06	204921	956064	2.83062e+07	3994.39	0	7.32676e+06	23189.5	841408	199040	182422	1.30906e+08	1.34337e+07	100751	0	350216	650958	0	756.146	311635	105689	2.48434e+07	1.26101e+06	0	1.01226e+07
S54	ARDS	323157	11480.6	113998	1.00518e+07	8369.24	2.81711e+06	7628.97	791237	8501.23	1.72449e+07	5.09121e+08	4.47925e+09	1.14226e+08	1.252e+07	0	4.85564e+06	19272.2	5.68656e+06	3.25822e+07	1.32819e+07	4.67022e+07	1.19349e+06	0	6.22772e+06	808304	1.37156e+06	2.76205e+07	19607	0	6.42734e+06	0	750069	181015	50757.1	5.08984e+07	96244.5	78724.4	1.59334e+06	448285	1.48142e+06	0	5627.07	2.83713e+06	34536.3	1.5117e+07	1.11044e+06	0	1.01453e+07
S55	ARDS	8.15239e+07	0	8.76513e+06	1.11419e+07	1.19071e+07	3.67866e+06	57062.6	971832	2.76284e+07	5.19125e+07	85934.7	317802	2.14788e+08	1.25607e+07	1.36251e+07	4.91944e+06	9913.7	4.31687e+06	3.29312e+07	6.87652e+07	168724	7.92377e+06	0	3.27878e+07	1.38676e+07	1.22259e+06	2.68701e+07	6392.68	6.09145e+06	7.00828e+06	1.44718e+07	667841	1.3307e+06	1.30112e+06	1.11019e+08	622718	74671.7	4.26869e+07	360224	752894	0	2077.68	80819.3	3.768e+07	1.65828e+07	1.04845e+06	0	1.02319e+07
S56	ARDS	1.0163e+06	1.36651e+08	280271	1.75046e+07	62716.8	4.36238e+06	4259.95	979296	203709	1.4397e+07	5742.48	26239.7	2.71898e+08	1.33529e+07	661595	4.40897e+06	2.37712e+08	5.35934e+06	3.27123e+07	5.69677e+07	148618	7.32513e+06	0	3.82121e+06	6.24035e+06	2.31886e+06	2.68898e+07	38986.4	0	6.63203e+06	119526	850873	760.695	27769.1	1.1271e+08	235400	2.297e+09	0	1.30978e+06	1.62872e+06	7.48601e+06	17414.4	10952.4	308518	2.58003e+07	1.2435e+06	0	1.01448e+07
S57	ARDS	235640	0	1.32408e+06	1.45489e+07	7547.26	4.49178e+06	6703.2	879508	0	8.82059e+06	1454.53	0	2.23805e+08	1.74438e+07	0	4.30878e+06	0	5.62245e+06	3.26108e+07	5.65935e+07	177497	1.79272e+06	0	3.25008e+06	206397	1.94224e+06	2.75312e+07	0	0	6.7777e+06	8292.05	662537	132212	315356	3.99097e+07	368078	268274	810841	913472	1.13704e+06	0	4696.42	45724.1	71202.2	8.25311e+06	1.0995e+06	0	1.00823e+07
S58	ARDS	446147	21135.3	115957	2.78483e+07	348205	4.87802e+06	3.03568e+08	1.0363e+06	167678	9.35511e+06	1406.14	0	1.98611e+08	1.35136e+07	173096	4.82633e+06	37563.7	5.46283e+06	3.19982e+07	2.3945e+07	2.91123e+06	2.82978e+06	115105	1.41336e+07	901302	1.36421e+06	2.78705e+07	2.53625e+06	0	6.4108e+06	24260.6	731611	673227	293035	2.13884e+08	7.20072e+07	116811	0	2.58068e+06	1.35439e+06	0	2.60782e+06	1.51725e+07	95728.6	2.42973e+07	1.20259e+06	2.84086e+07	1.02767e+07
S59	ARDS	256746	0	102764	1.11995e+07	0	5.57004e+06	65366.5	1.03317e+06	7387.11	7.42691e+06	0	0	1.93932e+08	1.77802e+07	0	4.44248e+06	0	5.58191e+06	3.34004e+07	2.37464e+07	1.78276e+07	6.40003e+06	4.0069e+06	4.26745e+06	504019	803698	2.77082e+07	4075.84	0	6.78107e+06	0	771977	330053	998754	8.7016e+07	5.42169e+07	131171	8137.4	1.21198e+06	1.20507e+06	0	41666.7	457862	44445.3	1.0659e+07	1.09185e+06	0	1.00795e+07
S61	ARDS	2.49036e+06	10316.3	231990	1.28875e+07	408317	2.60245e+06	104606	841337	1.06323e+06	7.09703e+06	0	0	2.39807e+08	1.91085e+07	887218	4.50818e+06	1.16764e+08	5.43908e+06	3.26025e+07	3.37191e+07	5.1127e+07	1.18911e+06	0	6.51634e+06	335828	1.50213e+06	2.75774e+07	0	136287	7.10483e+06	654036	891820	408931	1.44324e+06	3.40096e+07	1.26115e+07	3.56291e+08	0	1.50673e+06	1.24517e+06	1.92116e+06	1757.02	114015	1.38538e+06	1.40346e+07	1.14023e+06	0	1.02294e+07
S62	ARDS	7.89656e+06	0	594608	1.76103e+07	1.43994e+06	6.94497e+06	6802.91	1.02207e+06	5.16913e+06	8.6282e+06	0	0	2.21939e+08	1.95187e+07	4.43477e+06	4.57948e+06	0	5.28524e+06	3.29947e+07	2.83903e+07	194139	2.78039e+06	432531	7.16458e+06	1.36969e+06	2.8395e+06	2.82214e+07	0	698932	6.95939e+06	1.54371e+06	874424	9988.25	32966.5	4.64511e+07	7.17966e+07	268125	9589.01	1.13267e+06	857442	0	9322.9	866595	4.05907e+06	1.30322e+07	1.01239e+06	0	9.8214e+06
S63	ARDS	9.08017e+06	0	769389	1.05969e+07	2.90935e+06	4.30498e+06	14798.6	898609	4.13633e+06	8.01524e+06	0	0	1.52163e+08	1.03206e+07	4.00315e+06	4.7328e+06	9675.77	5.05344e+06	3.30142e+07	2.94629e+07	175233	1.4041e+06	0	1.3471e+07	2.61358e+06	909298	2.80198e+07	7040.3	1.00372e+06	6.98613e+06	2.35254e+06	924902	17388.5	49565.4	7.25506e+07	3.2621e+07	83213.8	0	372324	953705	0	10671.8	194465	8.44127e+06	9.66718e+06	1.17985e+06	0	9.41762e+06
S64	ARDS	3.86914e+07	0	3.2657e+06	1.45815e+07	9.78725e+06	4.03953e+06	0	1.02878e+06	3.49005e+06	1.32859e+07	0	0	1.81502e+08	8.23024e+06	206130	4.56817e+06	0	5.04695e+06	3.31574e+07	5.92221e+07	118596	1.27379e+07	0	1.9785e+06	7.84352e+06	567060	2.78614e+07	0	3.67859e+06	6.1884e+06	3.23706e+06	806492	548227	2.28229e+06	7.11559e+07	1.53588e+07	126325	0	340917	763802	0	624.391	130782	2.87639e+07	1.24343e+07	1.05232e+06	26223.5	9.3224e+06
S65	ARDS	4.98427e+06	0	456989	1.30412e+07	886315	3.4445e+06	52591	864955	4.29805e+06	8.72889e+06	0	10002.8	1.77535e+08	1.51326e+07	4.01863e+06	4.29487e+06	1.89926e+07	5.04488e+06	3.26481e+07	7.18513e+07	239832	3.39837e+06	1.08744e+07	7.21717e+06	758865	1.36814e+06	2.68687e+07	0	526419	6.48416e+06	1.06178e+06	886050	231673	182167	2.93093e+07	190996	2.01011e+08	0	361890	1.82425e+06	1.19251e+06	13891	0	2.37926e+06	8.63408e+06	1.04136e+06	0	9.13333e+06
S66	ARDS	4.34084e+07	0	5.46053e+06	1.15165e+07	7.70027e+06	6.33937e+06	2948.15	898908	8.06465e+06	6.27166e+06	0	0	1.6516e+08	1.18517e+07	1.89305e+06	4.50571e+06	0	4.60015e+06	3.23045e+07	1.24823e+07	7.46687e+06	1.0829e+06	0	2.85685e+07	7.37215e+06	859695	2.74274e+07	0	3.73634e+06	7.15886e+06	4.39557e+06	878416	383333	267244	5.48691e+07	3.76953e+06	3.90462e+06	0	338254	799986	0	1544.75	53361	2.33976e+07	1.064e+07	926534	0	9.26841e+06
S69	ARDS	326060	0	122315	1.54628e+07	9387.11	6.15649e+06	13118	874330	79158.5	1.06906e+07	1609.42	0	2.23039e+08	1.62355e+07	47679.7	4.36017e+06	0	5.36005e+06	3.28278e+07	2.33432e+07	145609	918122	0	3.44634e+06	888376	1.51949e+06	2.73625e+07	0	0	6.42526e+06	16135.6	104946	24040.3	200673	3.00545e+06	215093	143722	0	2.0836e+06	607058	0	0	0	110120	1.11586e+07	1.04049e+06	0	8.80904e+06
S70	ARDS	3.02845e+07	1.0639e+08	4.87416e+06	1.50169e+07	3.02395e+06	3.79383e+06	13222.8	837205	4.61444e+07	4.70543e+07	594.528	0	2.31725e+08	1.09346e+07	4.99783e+07	4.3351e+06	1.62509e+08	4.42554e+06	3.16073e+07	5.62261e+07	235228	1.74216e+06	3.03657e+07	1.13496e+07	3.3914e+06	1.25103e+06	2.73433e+07	56912.4	2.29253e+06	6.92487e+06	1.23184e+07	717850	2574.67	3381.02	6.3513e+07	209536	1.15996e+09	0	339032	2.01616e+06	1.37341e+07	0	39200.7	8.42127e+06	2.08656e+07	936007	0	9.22671e+06
S72	ARDS	2.78874e+07	0	2.08162e+06	1.44467e+07	6.7457e+06	7.33029e+06	2998.39	962871	1.63417e+07	1.98013e+07	0	0	2.02627e+08	1.34124e+07	6.2972e+06	4.38778e+06	0	4.79689e+06	3.27907e+07	4.85615e+07	9.15772e+06	1.48169e+06	0	3.82179e+06	5.81525e+06	1.54676e+06	2.8597e+07	3344.85	2.96641e+06	6.63683e+06	6.90219e+06	836998	27202.7	62753.8	3.04701e+07	208748	996031	805860	100708	1.32255e+06	0	0	11002.5	1.91379e+07	5.84401e+06	978760	0	8.67237e+06
S74	ARDS	4.75567e+07	0	3.7672e+06	1.56235e+07	8.41337e+06	2.36273e+06	3019.01	841277	2.00849e+07	5.52513e+06	0	0	1.57675e+08	1.14536e+07	2.75049e+06	4.18389e+06	4.95466e+07	4.75683e+06	3.27828e+07	1.88609e+07	201051	2.3287e+06	0	2.09426e+06	8.40682e+06	1.29223e+06	2.78523e+07	0	4.38799e+06	7.06593e+06	7.39004e+06	889306	3557.99	14512.2	5.68346e+07	180666	3.53734e+08	11035.3	1.61466e+06	1.01061e+06	485456	0	4192.04	2.5101e+07	1.09065e+07	926184	0	8.82013e+06
S75	ARDS	3.28481e+07	0	2.43485e+06	1.64287e+07	9.43407e+06	1.2472e+07	55825.8	815628	1.4262e+07	1.8331e+07	897.708	0	2.17056e+08	1.10505e+07	3.75988e+06	4.51136e+06	2.39432e+07	4.794e+06	3.2699e+07	3.52397e+07	142507	4.68355e+06	0	3.36763e+06	7.41836e+06	1.80735e+06	2.76538e+07	0	3.43796e+06	6.67134e+06	9.17434e+06	815185	11521.4	19756.3	4.00446e+07	204480	3.23497e+08	0	367681	1.17504e+06	318681	0	13675.2	2.81605e+07	9.61194e+06	817908	0	8.66975e+06
S76	ARDS	4.77552e+07	9594.25	4.29521e+06	1.79765e+07	9.04831e+06	5.62755e+06	0	917196	7.36626e+06	1.0983e+07	0	0	2.32353e+08	1.62131e+07	554627	4.33686e+06	0	4.74917e+06	3.33108e+07	3.41191e+07	164673	8.08871e+06	0	2.64444e+06	8.75396e+06	869817	2.79625e+07	0	4.40794e+06	6.61593e+06	3.56967e+06	943286	4204.55	903.16	1.18134e+08	143401	115446	0	435484	423493	0	895.298	4792.09	2.70356e+07	1.5378e+07	893423	0	8.23454e+06
S77	ARDS	2.64001e+07	0	2.44921e+06	1.29186e+07	5.84603e+06	4.14354e+06	11256.9	818747	7.94349e+06	1.57094e+07	0	0	1.9825e+08	1.14095e+07	559555	4.5093e+06	0	4.87963e+06	3.19669e+07	5.29918e+07	221119	2.36159e+06	0	7.69138e+06	4.23465e+06	981871	2.72944e+07	3436.51	2.3517e+06	6.31065e+06	3.81851e+06	884872	33992.2	34265.7	7.28663e+07	168398	142092	0	672561	910939	0	22648.9	4162.15	1.74804e+07	2.62556e+07	1.02796e+06	0	8.07962e+06
S78	ARDS	5.45704e+07	2.05302e+08	6.75572e+06	1.24397e+07	7.96901e+06	6.55639e+06	2.67914e+08	8.5609e+06	2.75568e+07	6.65666e+07	28673	0	3.45456e+07	3.81888e+06	4.80903e+07	4.94374e+06	5.17508e+07	4.63142e+06	3.38363e+07	1.07262e+08	119234	2.60696e+06	0	1.77025e+07	7.2639e+06	831792	2.77295e+07	1.52094e+06	4.21212e+06	7.70202e+06	5.95494e+06	6.25667e+06	2065.15	40144.3	3.16405e+07	2.57629e+07	3.44784e+08	13188.7	1.52192e+06	4.69229e+06	8.14973e+06	2.99652e+06	8.04266e+06	1.84048e+07	7.33282e+06	704818	0	1.60984e+07
S79	ARDS	3.43414e+07	2.69555e+08	3.29831e+06	1.2223e+07	3.5078e+06	3.83251e+06	2.68056e+08	422892	5.69401e+07	5.41668e+07	0	0	1.66862e+08	3.09483e+06	1.02999e+08	4.8197e+06	180547	4.61737e+06	3.4933e+07	2.3706e+08	2.15453e+06	1.74852e+06	32187.8	3.60239e+07	1.45386e+06	1.20001e+06	2.75658e+07	1.26406e+06	2.70631e+06	7.25052e+06	1.11153e+07	537625	538683	1.35152e+06	5.91088e+07	1.01828e+08	1.87916e+06	0	946686	4.43478e+06	61028.5	2.93643e+06	1.32916e+07	8.32526e+06	6.07942e+06	909377	0	1.7621e+07
S8	ARDS	927511	45548.6	142495	1.57807e+07	27094.9	4.01618e+06	3.07621e+08	499666	299733	1.28265e+07	0	0	2.68322e+08	3.22791e+07	515197	4.82518e+06	0	5.97844e+06	3.53623e+07	2.44714e+07	4.20685e+07	3.41205e+06	0	8.86197e+06	3.0769e+06	1.34537e+06	2.74817e+07	7.33409e+06	17914.9	7.29037e+06	36722.7	1.14941e+06	1.44217e+06	2.08134e+06	3.74705e+07	253392	61149.8	0	685210	1.12004e+06	0	2.09196e+06	5.98349e+06	209138	1.26934e+07	981971	0	1.80551e+07
S80	ARDS	160099	0	51359.4	1.38555e+07	0	4.46626e+06	4.176e+08	514645	8686.24	3.7633e+07	0	0	9.72e+07	2.30865e+07	0	4.934e+06	0	6.29637e+06	3.51136e+07	2.9522e+07	109903	1.88954e+06	0	2.47904e+06	203340	1.60935e+06	2.71954e+07	2.43907e+06	0	7.46623e+06	0	1.08845e+06	0	3648.26	2.22449e+06	201994	122926	0	368725	3.70352e+06	9385.9	4.95852e+06	1.78176e+07	33262.3	5.91227e+06	894274	0	1.85718e+07
S9	ARDS	325061	23591.3	88777.6	1.51727e+07	10113	3.57439e+06	1.96755e+08	1.45344e+06	28988.5	1.37999e+07	0	0	1.21628e+08	2.40691e+07	0	4.67551e+06	0	5.76945e+06	3.47149e+07	2.20785e+07	470827	1.8283e+06	0	2.90115e+06	434862	1.99343e+06	2.91304e+07	7.16325e+06	0	7.48583e+06	0	1.04379e+06	356081	727034	1.57873e+07	4.42839e+07	110160	0	1.76359e+06	2.89795e+06	0	1.53371e+06	8.70321e+06	104250	8.43545e+06	1.30063e+06	0	1.64596e+07
[truncated: 366 more columns]
