# Supplementary material for: Increased mortality of acute respiratory distress syndrome was associated with high levels of plasma phenylalanine
Source: Respir Res. 2020 Apr 30;21:99. doi: 10.1186/s12931-020-01364-6 (PMC7193408; doi:10.1186/s12931-020-01364-6)
Supplement: Supplementary file 2 — Additional file 2. [file 12931_2020_1364_MOESM2_ESM.xlsx]

## Sheet: ARDS vs controls
Pathway Name	Match Status	p	-log(p)	Holm p	FDR	Impact	Details
Tryptophan metabolism	3/79	6.7981E-9	18.807	3.1951E-7	3.1951E-7	0.14349	KEGG SMP
Glycerophospholipid metabolism	2/39	8.5527E-8	16.274	3.9342E-6	2.0099E-6	0.02437	KEGG
Phenylalanine metabolism	5/45	1.4406E-7	15.753	6.4828E-6	2.257E-6	0.16249	KEGG SMP
Histidine metabolism	2/44	4.3843E-6	12.337	1.9291E-4	4.1213E-5	0.14002	KEGG SMP
beta-Alanine metabolism	2/28	4.3843E-6	12.337	1.9291E-4	4.1213E-5	0.0	KEGG SMP
Phenylalanine, tyrosine and tryptophan biosynthesis	3/27	6.2502E-6	11.983	2.6251E-4	4.3761E-5	0.008	KEGG SMP
Nitrogen metabolism	5/39	6.5176E-6	11.941	2.6722E-4	4.3761E-5	0.0	KEGG SMP
Fatty acid biosynthesis	4/49	1.2924E-5	11.256	5.1698E-4	7.5931E-5	0.0	KEGG SMP
Purine metabolism	4/92	2.2176E-5	10.716	8.6488E-4	1.1581E-4	0.01394	KEGG SMP
Tyrosine metabolism	1/76	9.6788E-5	9.243	0.0036779	3.7909E-4	0.04724	KEGG SMP SMP
Ubiquinone and other terpenoid-quinone biosynthesis	1/36	9.6788E-5	9.243	0.0036779	3.7909E-4	0.0	KEGG SMP
Thiamine metabolism	1/24	9.6788E-5	9.243	0.0036779	3.7909E-4	0.0	KEGG SMP
Galactose metabolism	1/41	1.1959E-4	9.0315	0.0041856	4.3236E-4	0.03353	KEGG SMP
Ascorbate and aldarate metabolism	1/45	1.5687E-4	8.7601	0.0053337	5.2665E-4	0.00802	KEGG
Aminoacyl-tRNA biosynthesis	12/75	2.96E-4	8.1251	0.009768	9.2747E-4	0.05634	KEGG
Porphyrin and chlorophyll metabolism	3/104	5.3008E-4	7.5425	0.016962	0.0015571	0.02945	KEGG
Glycine, serine and threonine metabolism	4/48	7.9734E-4	7.1342	0.024718	0.0021036	0.02408	KEGG SMP
Riboflavin metabolism	1/21	8.176E-4	7.1091	0.024718	0.0021036	0.0	KEGG SMP
Arginine and proline metabolism	6/77	8.5038E-4	7.0698	0.024718	0.0021036	0.28668	KEGG SMP
Lysine degradation	1/47	0.0010247	6.8834	0.028692	0.0021891	0.14675	KEGG SMP
Lysine biosynthesis	1/32	0.0010247	6.8834	0.028692	0.0021891	0.09993	KEGG SMP
Biotin metabolism	1/11	0.0010247	6.8834	0.028692	0.0021891	0.0	KEGG SMP
Sphingolipid metabolism	1/25	0.0012574	6.6787	0.031434	0.0025694	0.0	KEGG SMP
D-Arginine and D-ornithine metabolism	2/8	0.0024268	6.0212	0.058244	0.0047525	0.5	KEGG
Glutathione metabolism	1/38	0.0079164	4.8388	0.18208	0.014883	0.0019	KEGG SMP
Arachidonic acid metabolism	2/62	0.0095022	4.6562	0.20905	0.017177	0.25054	KEGG SMP
Primary bile acid biosynthesis	5/47	0.010465	4.5597	0.21977	0.017626	0.092	KEGG SMP
Cysteine and methionine metabolism	4/56	0.010501	4.5563	0.21977	0.017626	0.11282	KEGG SMP SMP
Starch and sucrose metabolism	1/50	0.011601	4.4566	0.22042	0.018802	0.04222	KEGG SMP
Pentose and glucuronate interconversions	2/53	0.02548	3.6699	0.45864	0.039919	0.00815	KEGG
Taurine and hypotaurine metabolism	3/20	0.026542	3.629	0.45864	0.040241	0.10251	KEGG SMP
Steroid hormone biosynthesis	3/99	0.028855	3.5455	0.46168	0.042381	0.01159	KEGG SMP

## Sheet: survivors vs non-survivors
Pathway Name	Match Status	p	-log(p)	Holm p	FDR	Impact	Details
Phenylalanine metabolism	4/45	0.029766	3.5144	1	0.30159	0.15056	KEGG SMP
D-Glutamine and D-glutamate metabolism	1/11	0.035936	3.326	1	0.30159	0.02674	KEGG SMP
Pyrimidine metabolism	1/60	0.035936	3.326	1	0.30159	0	KEGG SMP
Nitrogen metabolism	5/39	0.0442	3.119	1	0.30159	0	KEGG SMP
Phenylalanine, tyrosine and tryptophan biosynthesis	3/27	0.046461	3.0691	1	0.30159	0.008	KEGG SMP
Propanoate metabolism	1/35	0.049434	3.0071	1	0.30159	0	KEGG SMP
Pantothenate and CoA biosynthesis	1/27	0.049434	3.0071	1	0.30159	0	KEGG SMP
Purine metabolism	4/92	0.051334	2.9694	1	0.30159	0.01394	KEGG SMP
Steroid hormone biosynthesis	3/99	0.064598	2.7396	1	0.32018	0.01159	KEGG SMP
Glycerophospholipid metabolism	2/39	0.073637	2.6086	1	0.32018	0.02437	KEGG
Ascorbate and aldarate metabolism	1/45	0.074935	2.5911	1	0.32018	0.00802	KEGG
Tyrosine metabolism	1/76	0.10953	2.2116	1	0.35087	0.04724	KEGG SMP SMP
Ubiquinone and other terpenoid-quinone biosynthesis	1/36	0.10953	2.2116	1	0.35087	0	KEGG SMP
Thiamine metabolism	1/24	0.10953	2.2116	1	0.35087	0	KEGG SMP
D-Arginine and D-ornithine metabolism	2/8	0.11198	2.1894	1	0.35087	0.5	KEGG
Vitamin B6 metabolism	1/32	0.19625	1.6284	1	0.48661	0.06044	KEGG SMP
Fatty acid metabolism	1/50	0.23138	1.4637	1	0.48661	0	KEGG SMP
Histidine metabolism	2/44	0.2345	1.4503	1	0.48661	0.14002	KEGG SMP
beta-Alanine metabolism	2/28	0.2345	1.4503	1	0.48661	0	KEGG SMP
Starch and sucrose metabolism	1/50	0.24893	1.3906	1	0.48661	0.04222	KEGG SMP
Glycine, serine and threonine metabolism	4/48	0.26097	1.3433	1	0.48661	0.02408	KEGG SMP
Primary bile acid biosynthesis	5/47	0.26559	1.3258	1	0.48661	0.092	KEGG SMP
Lysine degradation	1/47	0.27107	1.3054	1	0.48661	0.14675	KEGG SMP
Lysine biosynthesis	1/32	0.27107	1.3054	1	0.48661	0.09993	KEGG SMP
Biotin metabolism	1/11	0.27107	1.3054	1	0.48661	0	KEGG SMP
Aminoacyl-tRNA biosynthesis	12/75	0.27735	1.2825	1	0.48661	0.05634	KEGG
Pentose phosphate pathway	1/32	0.27954	1.2746	1	0.48661	0.08639	KEGG SMP
Alanine, aspartate and glutamate metabolism	2/24	0.34313	1.0697	1	0.57596	0.26401	KEGG SMP SMP SMP
Arginine and proline metabolism	6/77	0.45507	0.78731	1	0.73752	0.28668	KEGG SMP
Citrate cycle (TCA cycle)	1/20	0.516	0.66165	1	0.7597	0.06327	KEGG SMP
Glyoxylate and dicarboxylate metabolism	1/50	0.516	0.66165	1	0.7597	0.00326	KEGG
Porphyrin and chlorophyll metabolism	2/104	0.52405	0.64617	1	0.7597	0.02945	KEGG
Sphingolipid metabolism	1/25	0.5348	0.62586	1	0.7597	0	KEGG SMP
Drug metabolism - cytochrome P450	1/86	0.55677	0.58561	1	0.7597	0	KEGG
Pentose and glucuronate interconversions	2/53	0.58731	0.53221	1	0.7597	0.00815	KEGG
Arachidonic acid metabolism	2/62	0.59153	0.52505	1	0.7597	0.25054	KEGG SMP
Glutathione metabolism	1/38	0.60511	0.50234	1	0.7597	0.0019	KEGG SMP
Tryptophan metabolism	3/79	0.63327	0.45685	1	0.7597	0.14349	KEGG SMP
Valine, leucine and isoleucine biosynthesis	3/27	0.64655	0.4361	1	0.7597	0.05194	KEGG SMP
Valine, leucine and isoleucine degradation	3/40	0.64655	0.4361	1	0.7597	0.0421	KEGG SMP
Galactose metabolism	1/41	0.68966	0.37156	1	0.78444	0.03353	KEGG SMP
Linoleic acid metabolism	2/15	0.70099	0.35526	1	0.78444	0	KEGG SMP
Riboflavin metabolism	1/21	0.81952	0.19904	1	0.89575	0	KEGG SMP
Cysteine and methionine metabolism	4/56	0.88104	0.12665	1	0.92086	0.11282	KEGG SMP SMP
Selenoamino acid metabolism	1/22	0.88168	0.12593	1	0.92086	0	KEGG SMP
Fatty acid biosynthesis	4/49	0.93535	0.066839	1	0.94109	0	KEGG SMP
Taurine and hypotaurine metabolism	3/20	0.94109	0.060721	1	0.94109	0.10251	KEGG SMP
